# Supplementary material for: The role of ATP-binding Cassette subfamily B member 6 in the inner ear
Source: Nat Commun. 2024 Nov 18;15:9885. doi: 10.1038/s41467-024-53663-x (PMC11574312; doi:10.1038/s41467-024-53663-x)
Supplement: Supplementary file 7 — Source Data [file 41467_2024_53663_MOESM7_ESM.xlsx]

## Sheet: Figure 1
Figure 1b blot + replicates
ABCB6 blots:		Custom-developed Anti-ABCB6, Genescript, 1:10,000 dilution
		Peroxidase AffiniPure Donkey Anti-Rabbit IgG (H+L), Jackson ImmunoResearch Laboratories Inc, 715-035-152, 1:10,000 dilution
GAPDH Blots:		Anti-GAPDH, Proteintech, 60004-1-Ig, 1:10,000 dilution
		Peroxidase AffiniPure Donkey Anti-Mouse IgG (H+L), Jackson ImmunoResearch Laboratories Inc, 715-035-150, 1:10,000 dilution
Figure 1c. Units are % of WT Signal
	% of WT Signal					Mean	SEM	N (biological replicates)	p Value*		*P value for unpaired t test with Welch's correction
WT	100	100	100	100	100	100	0	5	N/A
S170G	25	36	44	62	97	52.8	12.5913	5	0.02
S322R	16	23	25	37	37	27.6	4.11825	5	<0.0001
L356P	6	9	6	6	7	6.8	0.583095	5	<0.0001
Y424H	63	159	122	97	33	94.8	22.0191	5	0.8249
A453V	45	121	97	91	47	80.2	14.8405	5	0.253
Q555K	52	182	147	145	82	121.6	23.7205	5	0.414
G579E	41	224	98	122	73	111.6	31.1458	5	0.7285
Figure 1d blot + replicates
ABCB6 blots:		Custom-developed Anti-ABCB6, Genescript, 1:10,000 dilution
		Peroxidase AffiniPure Donkey Anti-Rabbit IgG (H+L), Jackson ImmunoResearch Laboratories Inc, 715-035-152, 1:10,000 dilution
GAPDH Blots:		Anti-GAPDH, Proteintech, 60004-1-Ig, 1:10,000 dilution
		Peroxidase AffiniPure Donkey Anti-Mouse IgG (H+L), Jackson ImmunoResearch Laboratories Inc, 715-035-150, 1:10,000 dilution
Figure 1e blots + replicates
ABCB6 blots:		Custom-developed Anti-ABCB6, Genescript, 1:10,000 dilution
		Peroxidase AffiniPure Donkey Anti-Rabbit IgG (H+L), Jackson ImmunoResearch Laboratories Inc, 715-035-152, 1:10,000 dilution
GAPDH Blots:		Anti-GAPDH, Proteintech, 60004-1-Ig, 1:10,000 dilution
		Peroxidase AffiniPure Donkey Anti-Mouse IgG (H+L), Jackson ImmunoResearch Laboratories Inc, 715-035-150, 1:10,000 dilution
Figure 1f. Units are % of WT Binding
	ATP Agarose			Hemin Agarose
WT	100	100	100	100	100	100	100
S170G	84	116	91	95	139	143	157
S322R	88	130	79	48	65	199	188
L356P	-7	-6	-13	94	125	251	177
Y424H	101	100	69	115	62	246	144
A453V	183	111	85	122	69	319	158
Q555K	130	84	217	209	46	382	163
G579E	144	78	77	191	29	338	224
ATP Agarose						Hemin Agarose
Protein	Mean	SEM	N	p value*		Protein	Mean	SEM	N	p value *
WT	100	0	3	N/A		WT	100	0	4	N/A
S170G	97	9.713	3	0.7866		S170G	133.5	13.4009	4	0.0877
S322R	99	15.72	3	0.9551		S322R	125	39.7639	4	0.5741
L356P	-8.667	2.186	3	0.0004		L356P	161.8	34.3253	4	0.1699
Y424H	90	10.5	3	0.4416		Y424H	141.8	38.6747	4	0.3594
A453V	126.3	29.31	3	0.4638		A453V	167	53.8625	4	0.3019
Q555K	143.7	39	3	0.3792		Q555K	200	69.6958	4	0.2468
G579E	99.67	22.17	3	0.9894		G579E	195.5	63.8103	4	0.2314
*P value for unpaired t test with Welch's correction						*P value for unpaired t test with Welch's correction

## Sheet: Figure 2
Figure 2a blots + replicates
ABCB6 blots:		Custom-developed Anti-ABCB6, Genescript, 1:10,000 dilution
		Peroxidase AffiniPure Donkey Anti-Rabbit IgG (H+L), Jackson ImmunoResearch Laboratories Inc, 715-035-152, 1:10,000 dilution
GAPDH Blots:		Anti-GAPDH, Proteintech, 60004-1-Ig, 1:10,000 dilution
		Peroxidase AffiniPure Donkey Anti-Mouse IgG (H+L), Jackson ImmunoResearch Laboratories Inc, 715-035-150, 1:10,000 dilution
Figure 2b. Units are % of Untreated Signal										Two replicates include the NaBA along with 4-PBA. Full data panel is included below with corresponding graph at right.
	ABCB6 WT			L356P							ABCB6 WT			L356P
Untreated	100	100	100	100	100	100				Untreated	100	100	100	100	100	100
MG132	90	62	41	89	298	124				MG132	90	62	41	89	298	124
4-PBA	119	82	63	201	227	204				4-PBA	119	82	63	201	227	204
CQ	84	205	163	92	102	178				CQ	84	205	163	92	102	178
										NaBA	163	77		174	216
Statistics from Figure 2b. Units are % of Untreated Signal
										Two replicates include the NaBA along with 4-PBA. Full data panel is included below with corresponding graph at right.
	ABCB6 WT			L356P			p Value*				ABCB6 WT			L356P			p Value*
	Mean	SEM	N (Biological Replicates)	Mean	SEM	N (Biological Replicates)					Mean	SEM	N (Biological Replicates)	Mean	SEM	N (Biological Replicates)
Untreated	100	0	3	100	0	3	N/A			Untreated	100	0	3	100	0	3	N/A
MG132	64.3333	14.1931	3	170.333	64.628	3	0.239461			MG132	64.3333	14.1931	3	170.333	64.628	3	0.239461
4-PBA	88	16.4418	3	210.667	8.21246	3	0.007308			4-PBA	88	16.4418	3	210.667	8.21246	3	0.007308
CQ	150.667	35.4699	3	124	27.1539	3	0.584736			CQ	150.667	35.4699	3	124	27.1539	3	0.584736
*P value for unpaired t test with Welch's correction										NaBA	120	43	2	195	21	2	0.30073
Figure 2 C. Units are Pi Released (nmol/(min*mg protein))
[ATP], mM	L356P				ABCB6 WT															E752Q
0	0	0	0	0	0	0	0	0	0	0	0	0	0	0	0	0	0	0	0	0	0	0	0	0	0	0	0
0.00390625	0	6.60502			5.94389	2.37756														7.88022	1.31337
0.0078125	4.40335	8.80669			14.2653	10.699														5.25348	3.94011			4.31034	2.46305	-0.53694	1.52284
0.015625	4.40335	-1.10084	-2.77692			15.4541	8.33077	4.16539												7.88022	3.94011	-1.38846	-4.16539	6.7734	1.23153	0.536942	-1.52284
0.03125	8.80669	4.40335	1.38846	-9.77e-15	23.7756	19.0204	8.33077	36.1	8.26417	8.42559	11.838	4.72127	13.5026	1.75395	10.7424	6.85234	7.35373	2.19485	1.39103	7.88022	1.31337	-1.38846	-2.77692	-4.4409e-15	-1.84729	-1.61082	1.01523
0.0625	13.21	2.20167	5.55385		23.7756		23.6039	15.2731	2.47925	6.74047	12.7486	4.94609	19.5038	8.76975	14.3232	10.2785	12.72	4.38969	4.37179	7.88022		24.9923	5.55385	3.3867	-0.923645	-1.07388	2.03046
0.125	13.21	9.90753	6.94231	6.94231	24.9643	24.9643	23.6039	20.8269	14.0491	7.58303	20.9441	6.74467	29.2557	13.1546	20.7687	14.3899	18.0862	10.6084	9.73718	8.8818e-15	-2.62674	20.8269	16.6615	2.15517	-1.53941	-1.07388	1.52284
0.25	22.0167	13.21	9.71924	4.16539	23.7756	16.6429	29.1577	26.3808	12.3963	18.5363	30.0503	8.54325	36.007	20.1704	25.7818	22.6127	23.8499	14.9981	20.0705	3.94011	2.62674	16.6615	12.4962	3.07882	1.23153	0.536942	2.53807
0.5	20.9159	14.3109	6.94231	4.16539	30.9082	28.5307	48.5962	40.2654	23.9661	21.9065	37.3352	9.89218	41.2581	28.0632	63.7383	30.8355	33.1912	21.0339	29.8077	3.94011	2.62674	15.2731	9.71924	3.69458	3.69458	-3.75859	0.507614
1	20.9159	9.90753	13.8846	6.94231	34.4746	27.3419	51.3731	43.0423	21.4869	23.5917	-5.46368	14.1638	51.01	32.4481	36.5242	34.947	38.9549	27.9843	36.7628	9.19359	2.62674	9.71924	6.94231	0.307882	2.77094	-0.53694	2.53807
2	16.5126	16.5126	13.8846	12.4962	-1.18878	-3.56633	66.6462	55.5385	22.3133	29.4896	49.1731	17.0865	53.2604	36.8329	45.1181	39.0584	43.7249	32.9227	40.5385	3.94011	-1.31337	6.94231	11.1077	3.3867	-0.307882	-1.61082	3.04569
Figure 2d blots + replicates
Above blots:		Custom-developed Anti-ABCB6, Genescript, 1:10,000 dilution
		Peroxidase AffiniPure Donkey Anti-Rabbit IgG (H+L), Jackson ImmunoResearch Laboratories Inc, 715-035-152, 1:10,000 dilution
Figure 2e. Units are Normalized apparent stability
AMP-PNP (mM)	ABCB6 WT			L356P
0	0	0	0	0	0	0
0.01	0.19	0.33		0	0	0.02
0.05	1	2.08		0	0	0.04
0.1	1.74	3.68	1.15	0.05	0	0.01
0.2	1.62	4.34	1.6	0.05	0	0.01
0.5	2.13	4.04	1.92	0.02	0.02	0.07
1	2.82	3.88	1.82	0.19	0	0.1
2	2.77	3.93	2.03	0.26	0	0.09
5	2.23	4.53	2.42	0.2	0.06	0.2
10	2.77	4.78	2.43	0.38	0.2	0.29

## Sheet: Figure 3
Figure 3a Alignment Sequences
Organism Common Name	Reference Identifier	Reference Site	URL
Western European Hedgehog	XP_007520645.1	NCBI Protein	https://www.ncbi.nlm.nih.gov/protein/XP_007520645.1
Human	Q9NP58	Uniprot	https://www.uniprot.org/uniprotkb/Q9NP58/entry#sequences
Chimpanzee	A0A6D2WHF9 [	Uniprot	https://www.uniprot.org/uniprotkb/A0A6D2WHF9/entry
Cow	NP_001091625.1	NCBI Protein	https://www.ncbi.nlm.nih.gov/protein/NP_001091625.1
Southern Grasshopper Mouse	XP_036029275.1	NCBI Protein	https://www.ncbi.nlm.nih.gov/protein/XP_036029275.1/
Rat	O70595	Uniprot	https://www.uniprot.org/uniprotkb/O70595/entry#function
Mouse	Q9DC29	Uniprot	https://www.uniprot.org/uniprotkb/Q9DC29/entry
Cape Elephant Shrew	XP_006890304.1	NCBI Protein	https://www.ncbi.nlm.nih.gov/protein/XP_006890304.1
Nine-banded Armadillo	XP_004467845.2	NCBI Protein	https://www.ncbi.nlm.nih.gov/protein/XP_004467845.2?report=genpept
Tropical Clawed Frog	NP_001072643.1	NCBI Protein	https://www.ncbi.nlm.nih.gov/protein/NP_001072643.1
Western Clawed Frog	NP_001072643.1	NCBI Protein	https://www.ncbi.nlm.nih.gov/protein/NP_001072643.1
African Clawed Frog	XP_018091199.1	NCBI Protein	https://www.ncbi.nlm.nih.gov/protein/XP_018091199.1
Chicken	XP_015145572.2	NCBI Protein	https://www.ncbi.nlm.nih.gov/protein/XP_015145572.2
Zebrafish	A0A2R8RXI2	Uniprot	https://www.uniprot.org/uniprotkb/A0A2R8RXI2/entry
Figure 3b blot
		Blot at left:
		Anti-GFP Antibody (B-2) HRP, Santa Cruz Biotechnology, sc-9996 HRP, 1:1000 dilution
		Peroxidase AffiniPure Donkey Anti-Mouse IgG (H+L), Jackson ImmunoResearch Laboratories Inc, 715-035-150, 1:10,000 dilution
		Blot was developed on film, so molecular weight markers are written to the left of the blot. Human ABCB6 and Zebrafish Abcb6 GFP constructs can be observed in the figure 3c blots from ATP-agarose pulldowns for comparison of molecular weights
Figure 3c blots
ABCB6 or Zebrafish ABCB6 blots:		Custom-developed Anti-ABCB6, Genescript, 1:10,000 dilution
		Peroxidase AffiniPure Donkey Anti-Rabbit IgG (H+L), Jackson ImmunoResearch Laboratories Inc, 715-035-152, 1:10,000 dilution
GAPDH Blots:		Anti-GAPDH, Proteintech, 60004-1-Ig, 1:10,000 dilution
		Peroxidase AffiniPure Donkey Anti-Mouse IgG (H+L), Jackson ImmunoResearch Laboratories Inc, 715-035-150, 1:10,000 dilution
Figure 3d blots

## Sheet: Figure 4
Fig 4b. Units are # of Hair Cells
	Uninjected								Abcb6 MO15
O1	14	13	14	15	17	13	15	14	6	0	0	0	0	0	0	0	1
O2	10	15	13	16	13	13	11	15	0	0	0	0	0	2	2	0	0
MI2	6	6	4	8	6	7	8	6	2	4	2	2	2	0	0	0	1
P1	10	12	14	14	13	12	13	10	8	2	2	7	6	3	4	5	3
P2	10	10	12	13	13	11	12	14	5	5	3	5	2	3	0	2	6
T1	14	12	11	8	11	10	9	12	2	0	2	2	0	0	0	2	0
T2	8	11	5	15	11	6	15	8	2	1	1	2	3	2	2	2	2
	Uninjected			Abcb6 MO15
	Mean	SD	N	Mean	SD	N
O1	14.375	1.30247	8	0.777778	1.98606	9
O2	13.25	2.05287	8	0.444444	0.881917	9
MI2	6.375	1.30247	8	1.44444	1.33333	9
P1	12.25	1.58114	8	4.44444	2.18581	9
P2	11.875	1.45774	8	3.44444	1.94365	9
T1	10.875	1.88509	8	0.888889	1.05409	9
T2	9.875	3.79614	8	1.88889	0.600925	9

## Sheet: Figure 5
Figure 5c. Units are % of Zebrafish
	1 Saccule + 1 Utricle (Morphant Phenotype)	2 Saccules + 1 Utricle	2 Saccules + 2 Utricles (WT Phenotype)
Abcb6 MO15 + human ABCB6 mRNA	5.26316	42.1053	52.6316
Abcb6 MO15	95	5	0
Zebrafish abcb6 mRNA	0	0	100
Uninjected Control	0	0	100

## Sheet: Figure 6
Figure 6c				Figure 6d				Figure 6e				Figure 6f				Figure 6g				Figure 6h
Mean Distance from Previous Position (Pixels)				Mean Distance from Starting Position (Pixels)				Length of Swimming Route (Pixels)				Percent of Time Spent in Lower Third of Tank (% of time (frames))				Total Horizontal Distance Traveled (Pixels)				Total Vertical Distance Traveled (Pixels)
Uninjected	Abcb6 MO15			Uninjected	Abcb6 MO15			Uninjected	Abcb6 MO15			Uninjected	Abcb6 MO15			Uninjected	Abcb6 MO15			Uninjected	Abcb6 MO15
4.512	6.518			125.867	161.445			293.264	677.86			0	27			262.42	579.49			102.61	245.32
2.639	9.066			105.792	101.375			258.575	344.526			22	33			242.01	195.73			78.03	218.78
1.985	6.263			27.754	14.071			144.873	62.627			0	0			113.86	56.3			78.32	16.32
2.549	5.22			78.324	105.188			249.819	542.913			0	50			179.02	327.65			146.6	371.18
1.953	2.847			27.116	27.706			191.389	105.329			0	0			113.8	90.69			132.32	43.72
3.542	4.761			84.442	58.079			237.34	147.576			0	63			229.58	98.09			34.05	104
2.336	8.014			39.317	240.549			228.932	689.203			0	40			214.56	508.05			57.17	324.36
2.222	3.266			26.607	8.288			71.114	42.452			0	100			62.67	31.07			24.09	27.41
3.433	2.468			63.782	23.356			288.413	256.663			0	100			260.33	175.21			95.53	141.12
2.379	5.487			83.151	103.346			197.446	263.364			0	24			183.54	191.14			50.07	142.81
1.673	1.758			6.993	62.126			28.449	144.137			0	11			22.28	123.06			12.12	62.73
2.527	7.652			50.276	198.414			138.993	520.354			0	1			103.73	373.14			68.91	306.21
1.338	2.173			12.941	4.209			109.756	32.6			0	0			63.25	16.15			74.42	26.45
1.365	1.729			12.029	37.614			133.75	91.64			0	0			68.13	51.62			105.33	65.41
2.056	2.486			40.441	16.022			201.519	258.533			0	0			144.78	157.94			117.43	172.37
3.094	4.318			11.386	193.401			176.345	405.934			0	0			139.66	341.62			84.62	174.34
2.266	4.86			40.005	185.558			133.677	364.536			0	100			105.05	345.34			67.05	88.11
4.717	7.068			15.883	156.752			132.089	735.044			0	44			66.75	427.41			105.43	517.41
	3.363				59.149			178.652	164.798				100			143.08	114.2			79.67	101.51
	10.01				121.427				330.331				65				227.36				208.91
	3.872				95.209				402.709				50				257.98				263.6
	5.493				137.55				302.089				100				257.129				113.332
	3.724				33.857				70.75				0				20.826				66.737
	3.802				13.112				76.031				0				41.998				59.93
	4.554				82.125				273.248				90				173.615				155.471
Descriptive Statistics for 6c				Descriptive Statistics for 6d				Descriptive Statistics for 6e				Descriptive Statistics for 6f				Descriptive Statistics for 6g				Descriptive Statistics for 6h
	Uninjected	Abcb6 MO15			Uninjected	Abcb6 MO15			Uninjected	Abcb6 MO15			Uninjected	Abcb6 MO15			Uninjected	Abcb6 MO15			Uninjected	Abcb6 MO15
Number of values	18	25		Number of values	18	25		Number of values	19	25		Number of values	18	25		Number of values	19	25		Number of values	19	25
Minimum	1.338	1.729		Minimum	6.993	4.209		Minimum	28.45	32.6		Minimum	0	0		Minimum	22.28	16.15		Minimum	12.12	16.32
Maximum	4.717	10.01		Maximum	125.9	240.5		Maximum	293.3	735		Maximum	22	100		Maximum	262.4	579.5		Maximum	146.6	517.4
Range	3.379	8.281		Range	118.9	236.3		Range	264.8	702.4		Range	22	100		Range	240.1	563.3		Range	134.5	501.1
Mean	2.588	4.831		Mean	47.34	89.6		Mean	178.7	292.2		Mean	1.222	39.92		Mean	143.1	207.3		Mean	79.67	160.7
Std. Deviation	0.9522	2.265		Std. Deviation	35.32	69.47		Std. Deviation	71.28	211		Std. Deviation	5.185	39.53		Std. Deviation	73.37	156.1		Std. Deviation	35.14	123.5
Std. Error of Mean	0.2244	0.4529		Std. Error of Mean	8.325	13.89		Std. Error of Mean	16.35	42.19		Std. Error of Mean	1.222	7.906		Std. Error of Mean	16.83	31.22		Std. Error of Mean	8.061	24.71
P value*	<0.0001			P value*	0.013			P value*	0.0176			P value*	<0.0001			P value*	0.0785			P value*	0.0041
*P value for unpaired t test with Welch's correction

## Sheet: Figure 7
Figure 7a. Data taken from the SHIELD Database (Shen, J., Scheffer, D. I., Kwan, K. Y. & Corey, D. P. SHIELD: an integrative gene expression database for inner ear research. Database (Oxford) 2015, bav071, doi:10.1093/database/bav071 (2015).)
Normalized mRNA Read Counts for Mouse Abcb6
	Cochlea	Utricle
E16	26	41
P0	58	95
P4	109	79
P7	125	98
Figure 7b
	ABR Threshold (dB SPL)
Frequency (Hz)	Mouse Abcb6 KO (N=6)						WT Control (N=5)
8	35	40	55	35	40	40	30	35	30	30	25
16	40	45	55	35	25	30	25	35	25	20	20
32	40	50	60	40	35	40	25	60	25	25	25

## Sheet: Supplemental Fig 1
Supplemental Figure 1d
ABCB6 blots:		Custom-developed Anti-ABCB6, Genescript, 1:10,000 dilution
		Peroxidase AffiniPure Donkey Anti-Rabbit IgG (H+L), Jackson ImmunoResearch Laboratories Inc, 715-035-152, 1:10,000 dilution
GAPDH Blots:		Anti-GAPDH, Proteintech, 60004-1-Ig, 1:10,000 dilution
		Peroxidase AffiniPure Donkey Anti-Mouse IgG (H+L), Jackson ImmunoResearch Laboratories Inc, 715-035-150, 1:10,000 dilution
		Anti-Phospho-eIF2α (Ser51) Antibody #9721, Cell Signaling Technology, 9721S, 1:1000 dilution
		Peroxidase AffiniPure Donkey Anti-Rabbit IgG (H+L), Jackson ImmunoResearch Laboratories Inc, 715-035-152, 1:10,000 dilution
Supplemental Figure 1e
ABCB6 blots:		Custom-developed Anti-ABCB6, Genescript, 1:10,000 dilution
		Peroxidase AffiniPure Donkey Anti-Rabbit IgG (H+L), Jackson ImmunoResearch Laboratories Inc, 715-035-152, 1:10,000 dilution
Supplemental Figure 1f
°C	WT (Relative signal intensity)			L356P (Relative signal intensity)					WT	L356P
37	1	1	1	1	1			[Agonist] vs. response -- Variable slope (four parameters)
38		1.18			0.83			Best-fit values
39		0.8			0.91			Bottom	-0.009766	-0.09629
40		0.84			0.93			Hillslope	-14.56	-10.91
41	0.51	0.74	0.879464	1.08	0.86			Top	1.171	0.9579
42		0.64			0.92			EC50	42.45	57.81
43		0.5			0.89			logEC50	1.628	1.762
44	0.35	0.47	0.455357	1.07	0.96			Span	1.181	1.054
45		0.4			0.84			95% CI (profile likelihood)
46		0.31			0.74			Bottom	-0.05314 to 0.02974	-0.4339 to 0.05754
47	0.15	0.26	0.227679	0.92	0.82			Hillslope	-18.82 to -10.94	-16.62 to -6.604
48		0.18			0.75			Top	1.029 to 1.434	0.8935 to 1.059
50	0.05	0.08	0.054241	0.93	0.68			EC50	40.88 to 43.44	55.47 to 62.03
53	0.02	0.02	0.016027	0.72	0.57			logEC50	1.611 to 1.638	1.744 to 1.793
56	0.01	0.01	0.005625	0.59	0.49			Goodness of Fit
59	0			0.43				Degrees of Freedom	34	25
60		0.01	0.003862		0.33			R squared	0.97	0.9466
62	0			0.22				Sum of Squares	0.1523	0.1704
65	0			0.08				Sy.x	0.06692	0.08256
68	0			0.03				Constraints
70			0.001987					EC50	EC50 > 0	EC50 > 0
71	0			0.01
75	0			0				Number of points
								# of X values	69	69
								# Y values analyzed	38	29

## Sheet: Supplemental Fig 6
Supplemntal Figure 6h (same as figure 3c, replicate 3 but with full panel shown)
ABCB6 blots:		Custom-developed Anti-ABCB6, Genescript, 1:10,000 dilution
		Peroxidase AffiniPure Donkey Anti-Rabbit IgG (H+L), Jackson ImmunoResearch Laboratories Inc, 715-035-152, 1:10,000 dilution
GAPDH Blots:		Anti-GAPDH, Proteintech, 60004-1-Ig, 1:10,000 dilution
		Peroxidase AffiniPure Donkey Anti-Mouse IgG (H+L), Jackson ImmunoResearch Laboratories Inc, 715-035-150, 1:10,000 dilution

## Sheet: Supplemental Fig 9
Supplementary Fig. 9 Gel

[truncated: 6 more sheets: Supplemental Fig 10, Supplemental Fig 11, Supplemental Fig 12, Supplemental Fig 13, Supplemental Fig 14, Supplemental Fig 15]
